# Supplementary material for: Unmet Supportive Care Needs after Non-Small Cell Lung Cancer Resection at a Tertiary Hospital in Seoul, South Korea
Source: Healthcare (Basel). 2023 Jul 12;11(14):2012. doi: 10.3390/healthcare11142012 (PMC10378778; doi:10.3390/healthcare11142012)
Supplement: Supplementary file 1 [file healthcare-11-02012-s001.zip]

Archive with 1 entries (1 files):
- healthcare-2486232-supplementary.pdf
